# Supplementary material for: Characterization of the Mitochondrial Genome of Cavariella salicicola: Insight into the Codon Usage Bias and Phylogenetic Implications in Aphidinae
Source: Genes (Basel). 2025 Nov 29;16(12):1427. doi: 10.3390/genes16121427 (PMC12732342; doi:10.3390/genes16121427)
Supplement: Supplementary file 1 [file genes-16-01427-s001.zip]

Archive with 5 entries (4 files):
- Supplementary Materials/
- Supplementary Materials/Supplementary Materials.pdf
- Supplementary Materials/supplementary text S1.txt
- Supplementary Materials/supplementary text S2.txt
- Supplementary Materials/Table S3.xlsx
