# Supplementary material for: Characterization of the Mitochondrial Genome of Cavariella salicicola: Insight into the Codon Usage Bias and Phylogenetic Implications in Aphidinae
Source: Genes (Basel). 2025 Nov 29;16(12):1427. doi: 10.3390/genes16121427 (PMC12732342; doi:10.3390/genes16121427)
Supplement: Supplementary file 1 [file genes-16-01427-s001.zip › Supplementary Materials/supplementary text S1.txt]

	position	coverage depth
Cs mitogenome	1	41
Cs mitogenome	2	41
Cs mitogenome	3	42
Cs mitogenome	4	46
Cs mitogenome	5	46
Cs mitogenome	6	46
Cs mitogenome	7	47
Cs mitogenome	8	48
Cs mitogenome	9	50
Cs mitogenome	10	50
Cs mitogenome	11	50
Cs mitogenome	12	50
Cs mitogenome	13	52
Cs mitogenome	14	53
Cs mitogenome	15	54
Cs mitogenome	16	57
Cs mitogenome	17	57
Cs mitogenome	18	60
Cs mitogenome	19	60
Cs mitogenome	20	62
Cs mitogenome	21	62
Cs mitogenome	22	63
Cs mitogenome	23	63
Cs mitogenome	24	67
Cs mitogenome	25	67
Cs mitogenome	26	67
Cs mitogenome	27	68
Cs mitogenome	28	71
Cs mitogenome	29	71
Cs mitogenome	30	71
Cs mitogenome	31	71
Cs mitogenome	32	72
Cs mitogenome	33	72
Cs mitogenome	34	72
Cs mitogenome	35	72
Cs mitogenome	36	75
Cs mitogenome	37	75
Cs mitogenome	38	75
Cs mitogenome	39	75
Cs mitogenome	40	75
Cs mitogenome	41	75
Cs mitogenome	42	75
Cs mitogenome	43	75
Cs mitogenome	44	76
Cs mitogenome	45	74
Cs mitogenome	46	74
Cs mitogenome	47	76
Cs mitogenome	48	76
Cs mitogenome	49	72
Cs mitogenome	50	72
Cs mitogenome	51	72
Cs mitogenome	52	72
Cs mitogenome	53	67
Cs mitogenome	54	67
Cs mitogenome	55	63
Cs mitogenome	56	63
Cs mitogenome	57	63
Cs mitogenome	58	63
Cs mitogenome	59	63
Cs mitogenome	60	62
Cs mitogenome	61	60
Cs mitogenome	62	60
Cs mitogenome	63	62
Cs mitogenome	64	62
Cs mitogenome	65	62
Cs mitogenome	66	62
Cs mitogenome	67	62
Cs mitogenome	68	62
Cs mitogenome	69	62
Cs mitogenome	70	63
Cs mitogenome	71	63
Cs mitogenome	72	63
Cs mitogenome	73	63
Cs mitogenome	74	65
Cs mitogenome	75	65
Cs mitogenome	76	65
Cs mitogenome	77	65
Cs mitogenome	78	65
Cs mitogenome	79	65
Cs mitogenome	80	65
Cs mitogenome	81	65
Cs mitogenome	82	65
Cs mitogenome	83	68
Cs mitogenome	84	68
Cs mitogenome	85	68
Cs mitogenome	86	68
Cs mitogenome	87	69
Cs mitogenome	88	69
Cs mitogenome	89	69
Cs mitogenome	90	69
Cs mitogenome	91	69
Cs mitogenome	92	70
Cs mitogenome	93	70
Cs mitogenome	94	70
Cs mitogenome	95	70
Cs mitogenome	96	70
Cs mitogenome	97	69
Cs mitogenome	98	69
Cs mitogenome	99	69
Cs mitogenome	100	70
Cs mitogenome	101	70
Cs mitogenome	102	70
Cs mitogenome	103	70
Cs mitogenome	104	71
Cs mitogenome	105	71
Cs mitogenome	106	71
Cs mitogenome	107	70
Cs mitogenome	108	70
Cs mitogenome	109	71
Cs mitogenome	110	69
Cs mitogenome	111	69
Cs mitogenome	112	69
Cs mitogenome	113	69
Cs mitogenome	114	69
Cs mitogenome	115	68
Cs mitogenome	116	69
Cs mitogenome	117	70
Cs mitogenome	118	68
Cs mitogenome	119	68
Cs mitogenome	120	68
Cs mitogenome	121	68
Cs mitogenome	122	68
Cs mitogenome	123	68
Cs mitogenome	124	70
Cs mitogenome	125	71
Cs mitogenome	126	72
Cs mitogenome	127	73
Cs mitogenome	128	73
Cs mitogenome	129	73
Cs mitogenome	130	73
Cs mitogenome	131	73
Cs mitogenome	132	76
Cs mitogenome	133	75
Cs mitogenome	134	75
Cs mitogenome	135	76
Cs mitogenome	136	76
Cs mitogenome	137	76
Cs mitogenome	138	76
Cs mitogenome	139	76
Cs mitogenome	140	76
Cs mitogenome	141	77
Cs mitogenome	142	77
Cs mitogenome	143	78
Cs mitogenome	144	78
Cs mitogenome	145	76
Cs mitogenome	146	78
Cs mitogenome	147	78
Cs mitogenome	148	79
Cs mitogenome	149	79
Cs mitogenome	150	79
Cs mitogenome	151	79
Cs mitogenome	152	78
Cs mitogenome	153	78
Cs mitogenome	154	77
Cs mitogenome	155	77
Cs mitogenome	156	77
Cs mitogenome	157	78
Cs mitogenome	158	77
Cs mitogenome	159	75
Cs mitogenome	160	74
Cs mitogenome	161	74
Cs mitogenome	162	74
Cs mitogenome	163	76
Cs mitogenome	164	73
Cs mitogenome	165	72
Cs mitogenome	166	73
Cs mitogenome	167	70
Cs mitogenome	168	67
Cs mitogenome	169	65
Cs mitogenome	170	67
Cs mitogenome	171	67
Cs mitogenome	172	67
Cs mitogenome	173	67
Cs mitogenome	174	63
Cs mitogenome	175	63
Cs mitogenome	176	62
Cs mitogenome	177	62
Cs mitogenome	178	59
Cs mitogenome	179	61
Cs mitogenome	180	61
Cs mitogenome	181	61
Cs mitogenome	182	61
Cs mitogenome	183	60
Cs mitogenome	184	60
Cs mitogenome	185	60
Cs mitogenome	186	57
Cs mitogenome	187	58
Cs mitogenome	188	59
Cs mitogenome	189	59
Cs mitogenome	190	59
Cs mitogenome	191	60
Cs mitogenome	192	60
Cs mitogenome	193	60
Cs mitogenome	194	59
Cs mitogenome	195	59
Cs mitogenome	196	57
Cs mitogenome	197	58
Cs mitogenome	198	61
Cs mitogenome	199	61
Cs mitogenome	200	58
Cs mitogenome	201	58
Cs mitogenome	202	58
Cs mitogenome	203	58
Cs mitogenome	204	58
Cs mitogenome	205	58
Cs mitogenome	206	58
Cs mitogenome	207	60
Cs mitogenome	208	60
Cs mitogenome	209	60
Cs mitogenome	210	60
Cs mitogenome	211	60
Cs mitogenome	212	60
Cs mitogenome	213	59
Cs mitogenome	214	60
Cs mitogenome	215	61
Cs mitogenome	216	64
Cs mitogenome	217	63
Cs mitogenome	218	67
Cs mitogenome	219	68
Cs mitogenome	220	67
Cs mitogenome	221	67
Cs mitogenome	222	67
Cs mitogenome	223	67
Cs mitogenome	224	65
Cs mitogenome	225	65
Cs mitogenome	226	65
Cs mitogenome	227	64
Cs mitogenome	228	67
Cs mitogenome	229	67
Cs mitogenome	230	67
Cs mitogenome	231	67
Cs mitogenome	232	67
Cs mitogenome	233	67
Cs mitogenome	234	64
Cs mitogenome	235	64
Cs mitogenome	236	64
Cs mitogenome	237	64
Cs mitogenome	238	61
Cs mitogenome	239	61
Cs mitogenome	240	62
Cs mitogenome	241	62
Cs mitogenome	242	62
Cs mitogenome	243	62
Cs mitogenome	244	64
Cs mitogenome	245	64
Cs mitogenome	246	64
Cs mitogenome	247	64
Cs mitogenome	248	64
Cs mitogenome	249	65
Cs mitogenome	250	66
Cs mitogenome	251	66
Cs mitogenome	252	66
Cs mitogenome	253	67
Cs mitogenome	254	66
Cs mitogenome	255	67
Cs mitogenome	256	68
Cs mitogenome	257	68
Cs mitogenome	258	68
Cs mitogenome	259	69
Cs mitogenome	260	69
Cs mitogenome	261	71
Cs mitogenome	262	71
Cs mitogenome	263	71
Cs mitogenome	264	72
Cs mitogenome	265	75
Cs mitogenome	266	76
Cs mitogenome	267	74
Cs mitogenome	268	74
Cs mitogenome	269	76
Cs mitogenome	270	77
Cs mitogenome	271	77
Cs mitogenome	272	77
Cs mitogenome	273	78
Cs mitogenome	274	80
Cs mitogenome	275	79
Cs mitogenome	276	75
Cs mitogenome	277	75
Cs mitogenome	278	75
Cs mitogenome	279	76
Cs mitogenome	280	76
Cs mitogenome	281	77
Cs mitogenome	282	72
Cs mitogenome	283	72
Cs mitogenome	284	71
Cs mitogenome	285	71
Cs mitogenome	286	71
Cs mitogenome	287	72
Cs mitogenome	288	72
Cs mitogenome	289	72
Cs mitogenome	290	72
Cs mitogenome	291	73
Cs mitogenome	292	72
Cs mitogenome	293	73
Cs mitogenome	294	72
Cs mitogenome	295	73
Cs mitogenome	296	73
Cs mitogenome	297	71
Cs mitogenome	298	71
Cs mitogenome	299	69
Cs mitogenome	300	73
Cs mitogenome	301	73
Cs mitogenome	302	73
Cs mitogenome	303	72
Cs mitogenome	304	71
Cs mitogenome	305	71
Cs mitogenome	306	74
Cs mitogenome	307	73
Cs mitogenome	308	73
Cs mitogenome	309	73
Cs mitogenome	310	73
Cs mitogenome	311	73
Cs mitogenome	312	73
Cs mitogenome	313	73
Cs mitogenome	314	71
Cs mitogenome	315	72
Cs mitogenome	316	71
Cs mitogenome	317	71
Cs mitogenome	318	71
Cs mitogenome	319	73
Cs mitogenome	320	71
Cs mitogenome	321	70
Cs mitogenome	322	70
Cs mitogenome	323	70
Cs mitogenome	324	70
Cs mitogenome	325	70
Cs mitogenome	326	70
Cs mitogenome	327	71
Cs mitogenome	328	71
Cs mitogenome	329	71
Cs mitogenome	330	70
Cs mitogenome	331	70
Cs mitogenome	332	70
Cs mitogenome	333	72
Cs mitogenome	334	72
Cs mitogenome	335	72
Cs mitogenome	336	72
Cs mitogenome	337	74
Cs mitogenome	338	72
Cs mitogenome	339	72
Cs mitogenome	340	72
Cs mitogenome	341	71
Cs mitogenome	342	71
Cs mitogenome	343	71
Cs mitogenome	344	71
Cs mitogenome	345	71
Cs mitogenome	346	71
Cs mitogenome	347	70
Cs mitogenome	348	68
Cs mitogenome	349	68
Cs mitogenome	350	68
Cs mitogenome	351	69
Cs mitogenome	352	69
Cs mitogenome	353	71
Cs mitogenome	354	71
Cs mitogenome	355	71
Cs mitogenome	356	71
Cs mitogenome	357	69
Cs mitogenome	358	69
Cs mitogenome	359	69
Cs mitogenome	360	73
Cs mitogenome	361	74
Cs mitogenome	362	75
Cs mitogenome	363	74
Cs mitogenome	364	74
Cs mitogenome	365	73
Cs mitogenome	366	69
Cs mitogenome	367	69
Cs mitogenome	368	67
Cs mitogenome	369	65
Cs mitogenome	370	64
Cs mitogenome	371	64
Cs mitogenome	372	64
Cs mitogenome	373	64
Cs mitogenome	374	66
Cs mitogenome	375	66
Cs mitogenome	376	66
Cs mitogenome	377	66
Cs mitogenome	378	63
Cs mitogenome	379	63
Cs mitogenome	380	66
Cs mitogenome	381	67
Cs mitogenome	382	67
Cs mitogenome	383	67
Cs mitogenome	384	67
Cs mitogenome	385	67
Cs mitogenome	386	67
Cs mitogenome	387	67
Cs mitogenome	388	67
Cs mitogenome	389	67
Cs mitogenome	390	67
Cs mitogenome	391	66
Cs mitogenome	392	67
Cs mitogenome	393	67
Cs mitogenome	394	69
Cs mitogenome	395	67
Cs mitogenome	396	67
Cs mitogenome	397	67
Cs mitogenome	398	66
Cs mitogenome	399	65
Cs mitogenome	400	64
Cs mitogenome	401	64
Cs mitogenome	402	64
Cs mitogenome	403	64
Cs mitogenome	404	64
Cs mitogenome	405	63
Cs mitogenome	406	63
Cs mitogenome	407	63
Cs mitogenome	408	64
Cs mitogenome	409	64
Cs mitogenome	410	62
Cs mitogenome	411	61
Cs mitogenome	412	61
Cs mitogenome	413	61
Cs mitogenome	414	60
Cs mitogenome	415	57
Cs mitogenome	416	57
Cs mitogenome	417	56
Cs mitogenome	418	56
Cs mitogenome	419	53
Cs mitogenome	420	53
Cs mitogenome	421	55
Cs mitogenome	422	57
Cs mitogenome	423	57
Cs mitogenome	424	53
Cs mitogenome	425	53
Cs mitogenome	426	53
Cs mitogenome	427	54
Cs mitogenome	428	54
Cs mitogenome	429	53
Cs mitogenome	430	55
Cs mitogenome	431	54
Cs mitogenome	432	54
Cs mitogenome	433	54
Cs mitogenome	434	55
Cs mitogenome	435	56
Cs mitogenome	436	56
Cs mitogenome	437	56
Cs mitogenome	438	55
Cs mitogenome	439	55
Cs mitogenome	440	55
Cs mitogenome	441	54
Cs mitogenome	442	54
Cs mitogenome	443	55
Cs mitogenome	444	54
Cs mitogenome	445	57
Cs mitogenome	446	56
Cs mitogenome	447	56
Cs mitogenome	448	56
Cs mitogenome	449	56
Cs mitogenome	450	56
Cs mitogenome	451	52
Cs mitogenome	452	52
Cs mitogenome	453	52
Cs mitogenome	454	51
Cs mitogenome	455	52
Cs mitogenome	456	51
Cs mitogenome	457	49
Cs mitogenome	458	49
Cs mitogenome	459	49
Cs mitogenome	460	49
Cs mitogenome	461	49
Cs mitogenome	462	51
Cs mitogenome	463	51
Cs mitogenome	464	51
Cs mitogenome	465	50
Cs mitogenome	466	50
Cs mitogenome	467	50
Cs mitogenome	468	51
Cs mitogenome	469	49
Cs mitogenome	470	49
Cs mitogenome	471	50
Cs mitogenome	472	50
Cs mitogenome	473	50
Cs mitogenome	474	50
Cs mitogenome	475	50
Cs mitogenome	476	50
Cs mitogenome	477	50
Cs mitogenome	478	49
Cs mitogenome	479	49
Cs mitogenome	480	48
Cs mitogenome	481	48
Cs mitogenome	482	48
Cs mitogenome	483	46
Cs mitogenome	484	46
Cs mitogenome	485	47
Cs mitogenome	486	47
Cs mitogenome	487	45
Cs mitogenome	488	45
Cs mitogenome	489	45
Cs mitogenome	490	45
Cs mitogenome	491	45
Cs mitogenome	492	45
Cs mitogenome	493	45
Cs mitogenome	494	45
Cs mitogenome	495	49
Cs mitogenome	496	50
Cs mitogenome	497	52
Cs mitogenome	498	51
Cs mitogenome	499	51
Cs mitogenome	500	51
Cs mitogenome	501	51
Cs mitogenome	502	51
Cs mitogenome	503	51
Cs mitogenome	504	49
Cs mitogenome	505	49
Cs mitogenome	506	49
Cs mitogenome	507	49
Cs mitogenome	508	50
Cs mitogenome	509	50
Cs mitogenome	510	46
Cs mitogenome	511	46
Cs mitogenome	512	44
Cs mitogenome	513	45
Cs mitogenome	514	45
Cs mitogenome	515	45
Cs mitogenome	516	46
Cs mitogenome	517	46
Cs mitogenome	518	49
Cs mitogenome	519	49
Cs mitogenome	520	49
Cs mitogenome	521	51
Cs mitogenome	522	52
Cs mitogenome	523	51
Cs mitogenome	524	52
Cs mitogenome	525	51
Cs mitogenome	526	51
Cs mitogenome	527	51
Cs mitogenome	528	51
Cs mitogenome	529	51
Cs mitogenome	530	48
Cs mitogenome	531	49
Cs mitogenome	532	49
Cs mitogenome	533	52
Cs mitogenome	534	52
Cs mitogenome	535	53
Cs mitogenome	536	53
Cs mitogenome	537	53
Cs mitogenome	538	53
Cs mitogenome	539	53
Cs mitogenome	540	53
Cs mitogenome	541	53
Cs mitogenome	542	52
Cs mitogenome	543	50
Cs mitogenome	544	51
Cs mitogenome	545	51
Cs mitogenome	546	51
Cs mitogenome	547	51
Cs mitogenome	548	51
Cs mitogenome	549	51
Cs mitogenome	550	51
Cs mitogenome	551	51
Cs mitogenome	552	51
Cs mitogenome	553	51
Cs mitogenome	554	51
Cs mitogenome	555	51
Cs mitogenome	556	50
Cs mitogenome	557	50
Cs mitogenome	558	49
Cs mitogenome	559	49
Cs mitogenome	560	49
Cs mitogenome	561	48
Cs mitogenome	562	49
Cs mitogenome	563	49
Cs mitogenome	564	49
Cs mitogenome	565	49
Cs mitogenome	566	49
Cs mitogenome	567	49
Cs mitogenome	568	49
Cs mitogenome	569	49
Cs mitogenome	570	47
Cs mitogenome	571	46
Cs mitogenome	572	46
Cs mitogenome	573	46
Cs mitogenome	574	46
Cs mitogenome	575	44
Cs mitogenome	576	44
Cs mitogenome	577	46
Cs mitogenome	578	45
Cs mitogenome	579	45
Cs mitogenome	580	43
Cs mitogenome	581	43
Cs mitogenome	582	44
Cs mitogenome	583	44
Cs mitogenome	584	44
Cs mitogenome	585	43
Cs mitogenome	586	43
Cs mitogenome	587	43
Cs mitogenome	588	43
Cs mitogenome	589	43
Cs mitogenome	590	43
Cs mitogenome	591	43
Cs mitogenome	592	43
Cs mitogenome	593	42
Cs mitogenome	594	42
Cs mitogenome	595	39
Cs mitogenome	596	39
Cs mitogenome	597	41
Cs mitogenome	598	41
Cs mitogenome	599	41
Cs mitogenome	600	41
Cs mitogenome	601	41
Cs mitogenome	602	41
Cs mitogenome	603	41
Cs mitogenome	604	41
Cs mitogenome	605	40
Cs mitogenome	606	40
Cs mitogenome	607	42
Cs mitogenome	608	42
Cs mitogenome	609	42
Cs mitogenome	610	44
Cs mitogenome	611	44
Cs mitogenome	612	44
Cs mitogenome	613	42
Cs mitogenome	614	42
Cs mitogenome	615	43
Cs mitogenome	616	43
Cs mitogenome	617	43
Cs mitogenome	618	42
Cs mitogenome	619	43
Cs mitogenome	620	43
Cs mitogenome	621	42
Cs mitogenome	622	42
Cs mitogenome	623	42
Cs mitogenome	624	42
Cs mitogenome	625	42
Cs mitogenome	626	42
Cs mitogenome	627	42
Cs mitogenome	628	40
Cs mitogenome	629	38
Cs mitogenome	630	38
Cs mitogenome	631	38
Cs mitogenome	632	39
Cs mitogenome	633	39
Cs mitogenome	634	39
Cs mitogenome	635	39
Cs mitogenome	636	38
Cs mitogenome	637	39
Cs mitogenome	638	39
Cs mitogenome	639	39
Cs mitogenome	640	39
Cs mitogenome	641	39
Cs mitogenome	642	39
Cs mitogenome	643	39
Cs mitogenome	644	39
Cs mitogenome	645	36
Cs mitogenome	646	34
Cs mitogenome	647	33
Cs mitogenome	648	32
Cs mitogenome	649	32
Cs mitogenome	650	33
Cs mitogenome	651	34
Cs mitogenome	652	33
Cs mitogenome	653	33
Cs mitogenome	654	33
Cs mitogenome	655	33
Cs mitogenome	656	33
Cs mitogenome	657	33
Cs mitogenome	658	33
Cs mitogenome	659	32
Cs mitogenome	660	32
Cs mitogenome	661	35
Cs mitogenome	662	35
Cs mitogenome	663	35
Cs mitogenome	664	34
Cs mitogenome	665	34
Cs mitogenome	666	34
Cs mitogenome	667	33
Cs mitogenome	668	33
Cs mitogenome	669	30
Cs mitogenome	670	30
Cs mitogenome	671	28
Cs mitogenome	672	27
Cs mitogenome	673	27
Cs mitogenome	674	26
Cs mitogenome	675	26
Cs mitogenome	676	25
Cs mitogenome	677	25
Cs mitogenome	678	26
Cs mitogenome	679	26
Cs mitogenome	680	27
Cs mitogenome	681	27
Cs mitogenome	682	25
Cs mitogenome	683	25
Cs mitogenome	684	23
Cs mitogenome	685	23
Cs mitogenome	686	22
Cs mitogenome	687	22
Cs mitogenome	688	22
Cs mitogenome	689	22
Cs mitogenome	690	22
Cs mitogenome	691	22
Cs mitogenome	692	22
Cs mitogenome	693	21
Cs mitogenome	694	22
Cs mitogenome	695	22
Cs mitogenome	696	22
Cs mitogenome	697	22
Cs mitogenome	698	22
Cs mitogenome	699	20
Cs mitogenome	700	20
Cs mitogenome	701	20
Cs mitogenome	702	20
Cs mitogenome	703	20
Cs mitogenome	704	21
Cs mitogenome	705	21
Cs mitogenome	706	21
Cs mitogenome	707	21
Cs mitogenome	708	21
Cs mitogenome	709	23
Cs mitogenome	710	23
Cs mitogenome	711	24
Cs mitogenome	712	24
Cs mitogenome	713	24
Cs mitogenome	714	24
Cs mitogenome	715	24
Cs mitogenome	716	24
Cs mitogenome	717	24
Cs mitogenome	718	24
Cs mitogenome	719	24
Cs mitogenome	720	24
Cs mitogenome	721	25
Cs mitogenome	722	23
Cs mitogenome	723	23
Cs mitogenome	724	23
Cs mitogenome	725	24
Cs mitogenome	726	24
Cs mitogenome	727	24
Cs mitogenome	728	22
Cs mitogenome	729	22
Cs mitogenome	730	22
Cs mitogenome	731	22
Cs mitogenome	732	21
Cs mitogenome	733	21
Cs mitogenome	734	21
Cs mitogenome	735	21
Cs mitogenome	736	21
Cs mitogenome	737	21
Cs mitogenome	738	21
Cs mitogenome	739	21
Cs mitogenome	740	20
Cs mitogenome	741	20
Cs mitogenome	742	20
Cs mitogenome	743	20
Cs mitogenome	744	21
Cs mitogenome	745	21
Cs mitogenome	746	21
Cs mitogenome	747	19
Cs mitogenome	748	18
Cs mitogenome	749	18
Cs mitogenome	750	18
Cs mitogenome	751	18
Cs mitogenome	752	18
Cs mitogenome	753	18
Cs mitogenome	754	18
Cs mitogenome	755	18
Cs mitogenome	756	18
Cs mitogenome	757	19
Cs mitogenome	758	22
Cs mitogenome	759	22
Cs mitogenome	760	22
Cs mitogenome	761	23
Cs mitogenome	762	23
Cs mitogenome	763	23
Cs mitogenome	764	26
Cs mitogenome	765	25
Cs mitogenome	766	25
Cs mitogenome	767	25
Cs mitogenome	768	25
Cs mitogenome	769	28
Cs mitogenome	770	27
Cs mitogenome	771	27
Cs mitogenome	772	27
Cs mitogenome	773	30
Cs mitogenome	774	30
Cs mitogenome	775	30
Cs mitogenome	776	31
Cs mitogenome	777	32
Cs mitogenome	778	32
Cs mitogenome	779	33
Cs mitogenome	780	33
Cs mitogenome	781	33
Cs mitogenome	782	32
Cs mitogenome	783	32
Cs mitogenome	784	32
Cs mitogenome	785	32
Cs mitogenome	786	32
Cs mitogenome	787	32
Cs mitogenome	788	33
Cs mitogenome	789	36
Cs mitogenome	790	36
Cs mitogenome	791	36
Cs mitogenome	792	36
Cs mitogenome	793	36
Cs mitogenome	794	36
Cs mitogenome	795	36
Cs mitogenome	796	36
Cs mitogenome	797	36
Cs mitogenome	798	36
Cs mitogenome	799	36
Cs mitogenome	800	36
Cs mitogenome	801	37
Cs mitogenome	802	37
Cs mitogenome	803	37
Cs mitogenome	804	36
Cs mitogenome	805	36
Cs mitogenome	806	36
Cs mitogenome	807	36
Cs mitogenome	808	36
Cs mitogenome	809	36
Cs mitogenome	810	36
Cs mitogenome	811	35
Cs mitogenome	812	33
Cs mitogenome	813	36
Cs mitogenome	814	36
Cs mitogenome	815	36
Cs mitogenome	816	36
Cs mitogenome	817	37
Cs mitogenome	818	37
Cs mitogenome	819	37
Cs mitogenome	820	37
Cs mitogenome	821	37
Cs mitogenome	822	37
Cs mitogenome	823	37
Cs mitogenome	824	37
Cs mitogenome	825	37
Cs mitogenome	826	37
Cs mitogenome	827	37
Cs mitogenome	828	37
Cs mitogenome	829	36
Cs mitogenome	830	36
Cs mitogenome	831	35
Cs mitogenome	832	35
Cs mitogenome	833	35
Cs mitogenome	834	35
Cs mitogenome	835	35
Cs mitogenome	836	35
Cs mitogenome	837	35
Cs mitogenome	838	35
Cs mitogenome	839	35
Cs mitogenome	840	35
Cs mitogenome	841	35
Cs mitogenome	842	35
Cs mitogenome	843	35
Cs mitogenome	844	36
Cs mitogenome	845	36
Cs mitogenome	846	36
Cs mitogenome	847	36
Cs mitogenome	848	36
Cs mitogenome	849	36
Cs mitogenome	850	36
Cs mitogenome	851	36
Cs mitogenome	852	36
Cs mitogenome	853	36
Cs mitogenome	854	35
Cs mitogenome	855	35
Cs mitogenome	856	35
Cs mitogenome	857	35
Cs mitogenome	858	35
Cs mitogenome	859	35
Cs mitogenome	860	35
Cs mitogenome	861	36
Cs mitogenome	862	41
Cs mitogenome	863	42
Cs mitogenome	864	44
Cs mitogenome	865	46
Cs mitogenome	866	46
Cs mitogenome	867	46
Cs mitogenome	868	46
Cs mitogenome	869	46
Cs mitogenome	870	44
Cs mitogenome	871	44
Cs mitogenome	872	44
Cs mitogenome	873	44
Cs mitogenome	874	44
Cs mitogenome	875	44
Cs mitogenome	876	43
Cs mitogenome	877	43
Cs mitogenome	878	43
Cs mitogenome	879	43
Cs mitogenome	880	42
Cs mitogenome	881	41
Cs mitogenome	882	38
Cs mitogenome	883	38
Cs mitogenome	884	34
Cs mitogenome	885	33
Cs mitogenome	886	35
Cs mitogenome	887	35
Cs mitogenome	888	33
Cs mitogenome	889	33
Cs mitogenome	890	33
Cs mitogenome	891	32
Cs mitogenome	892	32
Cs mitogenome	893	34
Cs mitogenome	894	33
Cs mitogenome	895	33
Cs mitogenome	896	33
Cs mitogenome	897	33
Cs mitogenome	898	33
Cs mitogenome	899	33
Cs mitogenome	900	33
Cs mitogenome	901	33
Cs mitogenome	902	33
Cs mitogenome	903	33
Cs mitogenome	904	33
Cs mitogenome	905	33
Cs mitogenome	906	33
Cs mitogenome	907	34
Cs mitogenome	908	33
Cs mitogenome	909	30
Cs mitogenome	910	30
Cs mitogenome	911	31
Cs mitogenome	912	30
Cs mitogenome	913	31
Cs mitogenome	914	29
Cs mitogenome	915	29
Cs mitogenome	916	29
Cs mitogenome	917	29
Cs mitogenome	918	29
Cs mitogenome	919	29
Cs mitogenome	920	27
Cs mitogenome	921	30
Cs mitogenome	922	30
Cs mitogenome	923	29
Cs mitogenome	924	27
Cs mitogenome	925	27
Cs mitogenome	926	27
Cs mitogenome	927	26
Cs mitogenome	928	26
Cs mitogenome	929	26
Cs mitogenome	930	27
Cs mitogenome	931	27
Cs mitogenome	932	27
Cs mitogenome	933	27
Cs mitogenome	934	27
Cs mitogenome	935	27
Cs mitogenome	936	27
Cs mitogenome	937	27
Cs mitogenome	938	27
Cs mitogenome	939	24
Cs mitogenome	940	22
Cs mitogenome	941	22
Cs mitogenome	942	22
Cs mitogenome	943	22
Cs mitogenome	944	22
Cs mitogenome	945	23
Cs mitogenome	946	23
Cs mitogenome	947	23
Cs mitogenome	948	23
Cs mitogenome	949	23
Cs mitogenome	950	23
Cs mitogenome	951	21
Cs mitogenome	952	21
Cs mitogenome	953	21
Cs mitogenome	954	21
Cs mitogenome	955	21
Cs mitogenome	956	21
Cs mitogenome	957	21
Cs mitogenome	958	21
Cs mitogenome	959	21
Cs mitogenome	960	21
Cs mitogenome	961	21
Cs mitogenome	962	21
Cs mitogenome	963	21
Cs mitogenome	964	21
Cs mitogenome	965	21
Cs mitogenome	966	23
Cs mitogenome	967	23
Cs mitogenome	968	23
Cs mitogenome	969	23
Cs mitogenome	970	23
Cs mitogenome	971	23
Cs mitogenome	972	23
Cs mitogenome	973	23
Cs mitogenome	974	24
Cs mitogenome	975	24
Cs mitogenome	976	25
Cs mitogenome	977	25
Cs mitogenome	978	25
Cs mitogenome	979	25
Cs mitogenome	980	26
Cs mitogenome	981	26
Cs mitogenome	982	26
Cs mitogenome	983	26
Cs mitogenome	984	26
Cs mitogenome	985	24
Cs mitogenome	986	24
Cs mitogenome	987	26
Cs mitogenome	988	26
Cs mitogenome	989	26
Cs mitogenome	990	26
Cs mitogenome	991	26
Cs mitogenome	992	26
Cs mitogenome	993	26
Cs mitogenome	994	26
Cs mitogenome	995	24
Cs mitogenome	996	24
Cs mitogenome	997	24
Cs mitogenome	998	24
Cs mitogenome	999	24
Cs mitogenome	1000	24
Cs mitogenome	1001	25
Cs mitogenome	1002	25
Cs mitogenome	1003	25
Cs mitogenome	1004	25
Cs mitogenome	1005	25
Cs mitogenome	1006	25
Cs mitogenome	1007	25
Cs mitogenome	1008	25
Cs mitogenome	1009	28
Cs mitogenome	1010	28
Cs mitogenome	1011	28
Cs mitogenome	1012	28
Cs mitogenome	1013	28
Cs mitogenome	1014	29
Cs mitogenome	1015	29
Cs mitogenome	1016	29
Cs mitogenome	1017	31
Cs mitogenome	1018	31
Cs mitogenome	1019	32
Cs mitogenome	1020	32
Cs mitogenome	1021	32
Cs mitogenome	1022	31
Cs mitogenome	1023	31
Cs mitogenome	1024	31
Cs mitogenome	1025	31
Cs mitogenome	1026	32
Cs mitogenome	1027	32
Cs mitogenome	1028	32
Cs mitogenome	1029	34
Cs mitogenome	1030	34
Cs mitogenome	1031	34
Cs mitogenome	1032	34
Cs mitogenome	1033	33
Cs mitogenome	1034	33
Cs mitogenome	1035	33
Cs mitogenome	1036	33
Cs mitogenome	1037	29
Cs mitogenome	1038	29
Cs mitogenome	1039	29
Cs mitogenome	1040	29
Cs mitogenome	1041	29
Cs mitogenome	1042	29
Cs mitogenome	1043	27
Cs mitogenome	1044	27
Cs mitogenome	1045	27
Cs mitogenome	1046	27
Cs mitogenome	1047	27
Cs mitogenome	1048	27
Cs mitogenome	1049	25
Cs mitogenome	1050	25
Cs mitogenome	1051	25
Cs mitogenome	1052	25
Cs mitogenome	1053	25
Cs mitogenome	1054	25
Cs mitogenome	1055	25
Cs mitogenome	1056	25
Cs mitogenome	1057	25
Cs mitogenome	1058	24
Cs mitogenome	1059	24
Cs mitogenome	1060	25
Cs mitogenome	1061	25
Cs mitogenome	1062	24
Cs mitogenome	1063	24
Cs mitogenome	1064	23
Cs mitogenome	1065	23
Cs mitogenome	1066	24
Cs mitogenome	1067	24
Cs mitogenome	1068	24
Cs mitogenome	1069	23
Cs mitogenome	1070	23
Cs mitogenome	1071	23
Cs mitogenome	1072	20
Cs mitogenome	1073	20
Cs mitogenome	1074	20
Cs mitogenome	1075	20
Cs mitogenome	1076	20
Cs mitogenome	1077	19
Cs mitogenome	1078	19
Cs mitogenome	1079	19
Cs mitogenome	1080	19
Cs mitogenome	1081	17
Cs mitogenome	1082	17
Cs mitogenome	1083	17
Cs mitogenome	1084	17
Cs mitogenome	1085	17
Cs mitogenome	1086	17
Cs mitogenome	1087	17
Cs mitogenome	1088	17
Cs mitogenome	1089	17
Cs mitogenome	1090	17
Cs mitogenome	1091	17
Cs mitogenome	1092	17
Cs mitogenome	1093	18
Cs mitogenome	1094	18
Cs mitogenome	1095	18
Cs mitogenome	1096	17
Cs mitogenome	1097	17
Cs mitogenome	1098	17
Cs mitogenome	1099	17
Cs mitogenome	1100	17
Cs mitogenome	1101	17
Cs mitogenome	1102	17
Cs mitogenome	1103	17
Cs mitogenome	1104	18
Cs mitogenome	1105	18
Cs mitogenome	1106	18
Cs mitogenome	1107	20
Cs mitogenome	1108	21
Cs mitogenome	1109	21
Cs mitogenome	1110	21
Cs mitogenome	1111	21
Cs mitogenome	1112	22
Cs mitogenome	1113	22
Cs mitogenome	1114	22
Cs mitogenome	1115	22
Cs mitogenome	1116	22
Cs mitogenome	1117	22
Cs mitogenome	1118	24
Cs mitogenome	1119	24
Cs mitogenome	1120	24
Cs mitogenome	1121	24
Cs mitogenome	1122	24
Cs mitogenome	1123	24
Cs mitogenome	1124	23
Cs mitogenome	1125	23
Cs mitogenome	1126	22
Cs mitogenome	1127	22
Cs mitogenome	1128	22
Cs mitogenome	1129	22
Cs mitogenome	1130	23
Cs mitogenome	1131	23
Cs mitogenome	1132	24
Cs mitogenome	1133	24
Cs mitogenome	1134	24
Cs mitogenome	1135	24
Cs mitogenome	1136	24
Cs mitogenome	1137	24
Cs mitogenome	1138	24
Cs mitogenome	1139	24
Cs mitogenome	1140	24
Cs mitogenome	1141	24
Cs mitogenome	1142	24
Cs mitogenome	1143	24
Cs mitogenome	1144	26
Cs mitogenome	1145	27
Cs mitogenome	1146	27
Cs mitogenome	1147	27
Cs mitogenome	1148	27
Cs mitogenome	1149	27
Cs mitogenome	1150	27
Cs mitogenome	1151	27
Cs mitogenome	1152	26
Cs mitogenome	1153	26
Cs mitogenome	1154	26
Cs mitogenome	1155	27
Cs mitogenome	1156	33
Cs mitogenome	1157	33
Cs mitogenome	1158	45
Cs mitogenome	1159	45
Cs mitogenome	1160	42
Cs mitogenome	1161	42
Cs mitogenome	1162	42
Cs mitogenome	1163	42
Cs mitogenome	1164	56
Cs mitogenome	1165	56
Cs mitogenome	1166	56
Cs mitogenome	1167	56
Cs mitogenome	1168	57
Cs mitogenome	1169	57
Cs mitogenome	1170	56
Cs mitogenome	1171	56
Cs mitogenome	1172	56
Cs mitogenome	1173	56
Cs mitogenome	1174	56
Cs mitogenome	1175	50
Cs mitogenome	1176	47
Cs mitogenome	1177	41
Cs mitogenome	1178	36
Cs mitogenome	1179	36
Cs mitogenome	1180	38
Cs mitogenome	1181	38
Cs mitogenome	1182	38
Cs mitogenome	1183	38
Cs mitogenome	1184	38
Cs mitogenome	1185	36
Cs mitogenome	1186	36
Cs mitogenome	1187	36
Cs mitogenome	1188	37
Cs mitogenome	1189	37
Cs mitogenome	1190	37
Cs mitogenome	1191	37
Cs mitogenome	1192	37
Cs mitogenome	1193	37
Cs mitogenome	1194	37
Cs mitogenome	1195	37
Cs mitogenome	1196	37
Cs mitogenome	1197	37
Cs mitogenome	1198	37
Cs mitogenome	1199	38
Cs mitogenome	1200	38
Cs mitogenome	1201	38
Cs mitogenome	1202	38
Cs mitogenome	1203	38
Cs mitogenome	1204	39
Cs mitogenome	1205	39
Cs mitogenome	1206	41
Cs mitogenome	1207	41
Cs mitogenome	1208	41
Cs mitogenome	1209	45
Cs mitogenome	1210	44
Cs mitogenome	1211	42
Cs mitogenome	1212	42
Cs mitogenome	1213	42
Cs mitogenome	1214	42
Cs mitogenome	1215	39
Cs mitogenome	1216	42
Cs mitogenome	1217	41
Cs mitogenome	1218	30
Cs mitogenome	1219	30
Cs mitogenome	1220	29
Cs mitogenome	1221	29
Cs mitogenome	1222	30
Cs mitogenome	1223	31
Cs mitogenome	1224	31
Cs mitogenome	1225	31
Cs mitogenome	1226	31
Cs mitogenome	1227	31
Cs mitogenome	1228	31
Cs mitogenome	1229	31
Cs mitogenome	1230	31
Cs mitogenome	1231	31
Cs mitogenome	1232	27
Cs mitogenome	1233	27
Cs mitogenome	1234	27
Cs mitogenome	1235	27
Cs mitogenome	1236	26
Cs mitogenome	1237	26
Cs mitogenome	1238	26
Cs mitogenome	1239	26
Cs mitogenome	1240	26
Cs mitogenome	1241	26
Cs mitogenome	1242	26
Cs mitogenome	1243	27
Cs mitogenome	1244	27
Cs mitogenome	1245	27
Cs mitogenome	1246	28
Cs mitogenome	1247	28
Cs mitogenome	1248	29
Cs mitogenome	1249	29
Cs mitogenome	1250	29
Cs mitogenome	1251	30
Cs mitogenome	1252	31
Cs mitogenome	1253	30
Cs mitogenome	1254	30
Cs mitogenome	1255	30
Cs mitogenome	1256	30
Cs mitogenome	1257	30
Cs mitogenome	1258	28
Cs mitogenome	1259	27
Cs mitogenome	1260	27
Cs mitogenome	1261	29
Cs mitogenome	1262	29
Cs mitogenome	1263	28
Cs mitogenome	1264	28
Cs mitogenome	1265	28
Cs mitogenome	1266	28
Cs mitogenome	1267	29
Cs mitogenome	1268	29
Cs mitogenome	1269	29
Cs mitogenome	1270	29
Cs mitogenome	1271	29
Cs mitogenome	1272	32
Cs mitogenome	1273	33
Cs mitogenome	1274	33
Cs mitogenome	1275	33
Cs mitogenome	1276	33
Cs mitogenome	1277	33
Cs mitogenome	1278	34
Cs mitogenome	1279	36
Cs mitogenome	1280	35
Cs mitogenome	1281	34
Cs mitogenome	1282	34
Cs mitogenome	1283	33
Cs mitogenome	1284	33
Cs mitogenome	1285	34
Cs mitogenome	1286	34
Cs mitogenome	1287	35
Cs mitogenome	1288	37
Cs mitogenome	1289	37
Cs mitogenome	1290	37
Cs mitogenome	1291	37
Cs mitogenome	1292	37
Cs mitogenome	1293	35
Cs mitogenome	1294	35
Cs mitogenome	1295	35
Cs mitogenome	1296	34
Cs mitogenome	1297	34
Cs mitogenome	1298	34
Cs mitogenome	1299	34
Cs mitogenome	1300	37
Cs mitogenome	1301	37
Cs mitogenome	1302	37
Cs mitogenome	1303	37
Cs mitogenome	1304	38
Cs mitogenome	1305	37
Cs mitogenome	1306	37
Cs mitogenome	1307	37
Cs mitogenome	1308	37
Cs mitogenome	1309	37
Cs mitogenome	1310	37
Cs mitogenome	1311	37
Cs mitogenome	1312	37
Cs mitogenome	1313	37
Cs mitogenome	1314	37
Cs mitogenome	1315	37
Cs mitogenome	1316	39
Cs mitogenome	1317	39
Cs mitogenome	1318	39
Cs mitogenome	1319	38
Cs mitogenome	1320	41
Cs mitogenome	1321	41
Cs mitogenome	1322	41
Cs mitogenome	1323	41
Cs mitogenome	1324	42
Cs mitogenome	1325	42
Cs mitogenome	1326	42
Cs mitogenome	1327	42
Cs mitogenome	1328	42
Cs mitogenome	1329	42
Cs mitogenome	1330	42
Cs mitogenome	1331	40
Cs mitogenome	1332	40
Cs mitogenome	1333	42
Cs mitogenome	1334	42
Cs mitogenome	1335	44
Cs mitogenome	1336	44
Cs mitogenome	1337	45
Cs mitogenome	1338	45
Cs mitogenome	1339	44
Cs mitogenome	1340	46
Cs mitogenome	1341	47
Cs mitogenome	1342	50
Cs mitogenome	1343	50
Cs mitogenome	1344	52
Cs mitogenome	1345	52
Cs mitogenome	1346	52
Cs mitogenome	1347	53
Cs mitogenome	1348	56
Cs mitogenome	1349	59
Cs mitogenome	1350	61
Cs mitogenome	1351	61
Cs mitogenome	1352	63
Cs mitogenome	1353	62
Cs mitogenome	1354	62
Cs mitogenome	1355	62
Cs mitogenome	1356	64
Cs mitogenome	1357	62
Cs mitogenome	1358	62
Cs mitogenome	1359	62
Cs mitogenome	1360	62
Cs mitogenome	1361	62
Cs mitogenome	1362	62
Cs mitogenome	1363	62
Cs mitogenome	1364	65
Cs mitogenome	1365	65
Cs mitogenome	1366	61
Cs mitogenome	1367	61
Cs mitogenome	1368	63
Cs mitogenome	1369	63
Cs mitogenome	1370	63
Cs mitogenome	1371	63
Cs mitogenome	1372	63
Cs mitogenome	1373	66
Cs mitogenome	1374	65
Cs mitogenome	1375	65
Cs mitogenome	1376	67
Cs mitogenome	1377	67
Cs mitogenome	1378	67
Cs mitogenome	1379	67
Cs mitogenome	1380	67
Cs mitogenome	1381	69
Cs mitogenome	1382	69
Cs mitogenome	1383	69
Cs mitogenome	1384	69
Cs mitogenome	1385	69
Cs mitogenome	1386	71
Cs mitogenome	1387	71
Cs mitogenome	1388	71
Cs mitogenome	1389	71
Cs mitogenome	1390	71
Cs mitogenome	1391	73
Cs mitogenome	1392	73
Cs mitogenome	1393	74
Cs mitogenome	1394	74
Cs mitogenome	1395	76
Cs mitogenome	1396	76
Cs mitogenome	1397	77
Cs mitogenome	1398	77
Cs mitogenome	1399	77
Cs mitogenome	1400	77
Cs mitogenome	1401	77
Cs mitogenome	1402	76
Cs mitogenome	1403	75
Cs mitogenome	1404	75
Cs mitogenome	1405	75
Cs mitogenome	1406	78
Cs mitogenome	1407	78
Cs mitogenome	1408	80
Cs mitogenome	1409	80
Cs mitogenome	1410	80
Cs mitogenome	1411	80
Cs mitogenome	1412	79
Cs mitogenome	1413	79
Cs mitogenome	1414	79
Cs mitogenome	1415	79
Cs mitogenome	1416	79
Cs mitogenome	1417	82
Cs mitogenome	1418	83
Cs mitogenome	1419	80
Cs mitogenome	1420	84
Cs mitogenome	1421	84
Cs mitogenome	1422	84
Cs mitogenome	1423	84
Cs mitogenome	1424	83
Cs mitogenome	1425	84
Cs mitogenome	1426	84
Cs mitogenome	1427	84
Cs mitogenome	1428	84
Cs mitogenome	1429	83
Cs mitogenome	1430	82
Cs mitogenome	1431	82
Cs mitogenome	1432	82
Cs mitogenome	1433	82
Cs mitogenome	1434	83
Cs mitogenome	1435	83
Cs mitogenome	1436	83
Cs mitogenome	1437	84
Cs mitogenome	1438	81
Cs mitogenome	1439	81
Cs mitogenome	1440	81
Cs mitogenome	1441	81
Cs mitogenome	1442	81
Cs mitogenome	1443	81
Cs mitogenome	1444	81
Cs mitogenome	1445	81
Cs mitogenome	1446	81
Cs mitogenome	1447	82
Cs mitogenome	1448	82
Cs mitogenome	1449	82
Cs mitogenome	1450	83
Cs mitogenome	1451	80
Cs mitogenome	1452	80
Cs mitogenome	1453	80
Cs mitogenome	1454	80
Cs mitogenome	1455	82
Cs mitogenome	1456	82
Cs mitogenome	1457	82
Cs mitogenome	1458	82
Cs mitogenome	1459	85
Cs mitogenome	1460	86
Cs mitogenome	1461	86
Cs mitogenome	1462	86
Cs mitogenome	1463	87
Cs mitogenome	1464	87
Cs mitogenome	1465	90
Cs mitogenome	1466	90
Cs mitogenome	1467	88
Cs mitogenome	1468	88
Cs mitogenome	1469	86
Cs mitogenome	1470	85
Cs mitogenome	1471	85
Cs mitogenome	1472	85
Cs mitogenome	1473	85
Cs mitogenome	1474	85
Cs mitogenome	1475	83
Cs mitogenome	1476	83
Cs mitogenome	1477	83
Cs mitogenome	1478	86
Cs mitogenome	1479	87
Cs mitogenome	1480	85
Cs mitogenome	1481	85
Cs mitogenome	1482	86
Cs mitogenome	1483	85
Cs mitogenome	1484	85
Cs mitogenome	1485	85
Cs mitogenome	1486	84
Cs mitogenome	1487	84
Cs mitogenome	1488	85
Cs mitogenome	1489	87
Cs mitogenome	1490	86
Cs mitogenome	1491	84
Cs mitogenome	1492	83
Cs mitogenome	1493	84
Cs mitogenome	1494	84
Cs mitogenome	1495	84
Cs mitogenome	1496	83
Cs mitogenome	1497	84
Cs mitogenome	1498	84
Cs mitogenome	1499	84
Cs mitogenome	1500	79
Cs mitogenome	1501	80
Cs mitogenome	1502	78
Cs mitogenome	1503	78
Cs mitogenome	1504	78
Cs mitogenome	1505	78
Cs mitogenome	1506	81
Cs mitogenome	1507	80
Cs mitogenome	1508	80
Cs mitogenome	1509	80
Cs mitogenome	1510	80
Cs mitogenome	1511	80
Cs mitogenome	1512	80
Cs mitogenome	1513	80
Cs mitogenome	1514	80
Cs mitogenome	1515	77
Cs mitogenome	1516	78
Cs mitogenome	1517	80
Cs mitogenome	1518	82
Cs mitogenome	1519	82
Cs mitogenome	1520	84
Cs mitogenome	1521	84
Cs mitogenome	1522	85
Cs mitogenome	1523	85
Cs mitogenome	1524	81
Cs mitogenome	1525	81
Cs mitogenome	1526	82
Cs mitogenome	1527	80
Cs mitogenome	1528	84
Cs mitogenome	1529	84
Cs mitogenome	1530	89
Cs mitogenome	1531	88
Cs mitogenome	1532	89
Cs mitogenome	1533	91
Cs mitogenome	1534	91
Cs mitogenome	1535	91
Cs mitogenome	1536	92
Cs mitogenome	1537	92
Cs mitogenome	1538	97
Cs mitogenome	1539	97
Cs mitogenome	1540	94
Cs mitogenome	1541	98
Cs mitogenome	1542	104
Cs mitogenome	1543	102
Cs mitogenome	1544	104
Cs mitogenome	1545	104
Cs mitogenome	1546	102
Cs mitogenome	1547	102
Cs mitogenome	1548	101
Cs mitogenome	1549	101
Cs mitogenome	1550	101
Cs mitogenome	1551	101
Cs mitogenome	1552	101
Cs mitogenome	1553	101
Cs mitogenome	1554	101
Cs mitogenome	1555	101
Cs mitogenome	1556	101
Cs mitogenome	1557	98
Cs mitogenome	1558	97
Cs mitogenome	1559	96
Cs mitogenome	1560	96
Cs mitogenome	1561	93
Cs mitogenome	1562	92
Cs mitogenome	1563	86
Cs mitogenome	1564	87
Cs mitogenome	1565	87
Cs mitogenome	1566	87
Cs mitogenome	1567	94
Cs mitogenome	1568	94
Cs mitogenome	1569	94
Cs mitogenome	1570	90
Cs mitogenome	1571	93
Cs mitogenome	1572	93
Cs mitogenome	1573	94
Cs mitogenome	1574	94
Cs mitogenome	1575	93
Cs mitogenome	1576	93
Cs mitogenome	1577	93
Cs mitogenome	1578	96
Cs mitogenome	1579	96
Cs mitogenome	1580	97
Cs mitogenome	1581	96
Cs mitogenome	1582	98
Cs mitogenome	1583	100
Cs mitogenome	1584	103
Cs mitogenome	1585	106
Cs mitogenome	1586	107
Cs mitogenome	1587	109
Cs mitogenome	1588	109
Cs mitogenome	1589	109
Cs mitogenome	1590	109
Cs mitogenome	1591	112
Cs mitogenome	1592	112
Cs mitogenome	1593	113
Cs mitogenome	1594	113
Cs mitogenome	1595	113
Cs mitogenome	1596	113
Cs mitogenome	1597	113
Cs mitogenome	1598	112
Cs mitogenome	1599	114
Cs mitogenome	1600	114
Cs mitogenome	1601	113
Cs mitogenome	1602	113
Cs mitogenome	1603	112
Cs mitogenome	1604	110
Cs mitogenome	1605	113
Cs mitogenome	1606	113
Cs mitogenome	1607	113
Cs mitogenome	1608	113
Cs mitogenome	1609	112
Cs mitogenome	1610	110
Cs mitogenome	1611	109
Cs mitogenome	1612	109
Cs mitogenome	1613	110
Cs mitogenome	1614	112
Cs mitogenome	1615	109
Cs mitogenome	1616	109
Cs mitogenome	1617	109
Cs mitogenome	1618	109
Cs mitogenome	1619	114
Cs mitogenome	1620	115
Cs mitogenome	1621	115
Cs mitogenome	1622	118
Cs mitogenome	1623	117
Cs mitogenome	1624	121
Cs mitogenome	1625	122
Cs mitogenome	1626	122
Cs mitogenome	1627	120
Cs mitogenome	1628	119
Cs mitogenome	1629	119
Cs mitogenome	1630	118
Cs mitogenome	1631	118
Cs mitogenome	1632	121
Cs mitogenome	1633	122
Cs mitogenome	1634	121
Cs mitogenome	1635	122
Cs mitogenome	1636	122
Cs mitogenome	1637	122
Cs mitogenome	1638	124
Cs mitogenome	1639	121
Cs mitogenome	1640	122
Cs mitogenome	1641	124
Cs mitogenome	1642	123
Cs mitogenome	1643	122
Cs mitogenome	1644	128
Cs mitogenome	1645	128
Cs mitogenome	1646	128
Cs mitogenome	1647	130
Cs mitogenome	1648	130
Cs mitogenome	1649	131
Cs mitogenome	1650	131
Cs mitogenome	1651	133
Cs mitogenome	1652	133
Cs mitogenome	1653	134
Cs mitogenome	1654	134
Cs mitogenome	1655	134
Cs mitogenome	1656	134
Cs mitogenome	1657	131
Cs mitogenome	1658	134
Cs mitogenome	1659	134
Cs mitogenome	1660	134
Cs mitogenome	1661	137
Cs mitogenome	1662	137
Cs mitogenome	1663	141
Cs mitogenome	1664	143
Cs mitogenome	1665	144
Cs mitogenome	1666	144
Cs mitogenome	1667	146
Cs mitogenome	1668	144
Cs mitogenome	1669	145
Cs mitogenome	1670	145
Cs mitogenome	1671	145
Cs mitogenome	1672	145
Cs mitogenome	1673	147
Cs mitogenome	1674	147
Cs mitogenome	1675	149
Cs mitogenome	1676	148
Cs mitogenome	1677	148
Cs mitogenome	1678	149
Cs mitogenome	1679	146
Cs mitogenome	1680	142
Cs mitogenome	1681	141
Cs mitogenome	1682	141
Cs mitogenome	1683	138
Cs mitogenome	1684	138
Cs mitogenome	1685	138
Cs mitogenome	1686	141
Cs mitogenome	1687	140
Cs mitogenome	1688	140
Cs mitogenome	1689	138
Cs mitogenome	1690	140
Cs mitogenome	1691	143
Cs mitogenome	1692	149
Cs mitogenome	1693	149
Cs mitogenome	1694	147
Cs mitogenome	1695	150
Cs mitogenome	1696	151
Cs mitogenome	1697	153
Cs mitogenome	1698	153
Cs mitogenome	1699	154
Cs mitogenome	1700	154
Cs mitogenome	1701	154
Cs mitogenome	1702	154
Cs mitogenome	1703	154
Cs mitogenome	1704	154
Cs mitogenome	1705	154
Cs mitogenome	1706	154
Cs mitogenome	1707	157
Cs mitogenome	1708	158
Cs mitogenome	1709	158
Cs mitogenome	1710	159
Cs mitogenome	1711	161
Cs mitogenome	1712	160
Cs mitogenome	1713	160
Cs mitogenome	1714	162
Cs mitogenome	1715	161
Cs mitogenome	1716	161
Cs mitogenome	1717	159
Cs mitogenome	1718	154
Cs mitogenome	1719	155
Cs mitogenome	1720	157
Cs mitogenome	1721	155
Cs mitogenome	1722	155
Cs mitogenome	1723	155
Cs mitogenome	1724	156
Cs mitogenome	1725	157
Cs mitogenome	1726	157
Cs mitogenome	1727	157
Cs mitogenome	1728	157
Cs mitogenome	1729	157
Cs mitogenome	1730	160
Cs mitogenome	1731	159
Cs mitogenome	1732	159
Cs mitogenome	1733	159
Cs mitogenome	1734	156
Cs mitogenome	1735	153
Cs mitogenome	1736	151
Cs mitogenome	1737	150
Cs mitogenome	1738	153
Cs mitogenome	1739	153
Cs mitogenome	1740	154
Cs mitogenome	1741	158
Cs mitogenome	1742	160
Cs mitogenome	1743	160
Cs mitogenome	1744	159
Cs mitogenome	1745	159
Cs mitogenome	1746	159
Cs mitogenome	1747	160
Cs mitogenome	1748	159
Cs mitogenome	1749	159
Cs mitogenome	1750	157
Cs mitogenome	1751	157
Cs mitogenome	1752	159
Cs mitogenome	1753	159
Cs mitogenome	1754	159
Cs mitogenome	1755	156
Cs mitogenome	1756	156
Cs mitogenome	1757	156
Cs mitogenome	1758	158
Cs mitogenome	1759	158
Cs mitogenome	1760	161
Cs mitogenome	1761	161
Cs mitogenome	1762	161
Cs mitogenome	1763	161
Cs mitogenome	1764	162
Cs mitogenome	1765	160
Cs mitogenome	1766	161
Cs mitogenome	1767	163
Cs mitogenome	1768	163
Cs mitogenome	1769	161
Cs mitogenome	1770	161
Cs mitogenome	1771	160
Cs mitogenome	1772	157
Cs mitogenome	1773	157
Cs mitogenome	1774	153
Cs mitogenome	1775	152
Cs mitogenome	1776	153
Cs mitogenome	1777	153
Cs mitogenome	1778	153
Cs mitogenome	1779	155
Cs mitogenome	1780	157
Cs mitogenome	1781	159
Cs mitogenome	1782	154
Cs mitogenome	1783	155
Cs mitogenome	1784	165
Cs mitogenome	1785	168
Cs mitogenome	1786	165
Cs mitogenome	1787	165
Cs mitogenome	1788	164
Cs mitogenome	1789	164
Cs mitogenome	1790	163
Cs mitogenome	1791	163
Cs mitogenome	1792	161
Cs mitogenome	1793	160
Cs mitogenome	1794	154
Cs mitogenome	1795	156
Cs mitogenome	1796	156
Cs mitogenome	1797	155
Cs mitogenome	1798	156
Cs mitogenome	1799	156
Cs mitogenome	1800	156
Cs mitogenome	1801	157
Cs mitogenome	1802	155
Cs mitogenome	1803	157
Cs mitogenome	1804	158
Cs mitogenome	1805	159
Cs mitogenome	1806	164
Cs mitogenome	1807	164
Cs mitogenome	1808	166
Cs mitogenome	1809	166
Cs mitogenome	1810	167
Cs mitogenome	1811	165
Cs mitogenome	1812	162
Cs mitogenome	1813	161
Cs mitogenome	1814	161
Cs mitogenome	1815	160
Cs mitogenome	1816	162
Cs mitogenome	1817	159
Cs mitogenome	1818	160
Cs mitogenome	1819	159
Cs mitogenome	1820	160
Cs mitogenome	1821	162
Cs mitogenome	1822	161
Cs mitogenome	1823	160
Cs mitogenome	1824	164
Cs mitogenome	1825	165
Cs mitogenome	1826	163
Cs mitogenome	1827	168
Cs mitogenome	1828	168
Cs mitogenome	1829	168
Cs mitogenome	1830	167
Cs mitogenome	1831	167
Cs mitogenome	1832	172
Cs mitogenome	1833	172
Cs mitogenome	1834	175
Cs mitogenome	1835	174
Cs mitogenome	1836	171
Cs mitogenome	1837	173
Cs mitogenome	1838	172
Cs mitogenome	1839	169
Cs mitogenome	1840	171
Cs mitogenome	1841	169
Cs mitogenome	1842	165
Cs mitogenome	1843	164
Cs mitogenome	1844	164
Cs mitogenome	1845	161
Cs mitogenome	1846	164
Cs mitogenome	1847	163
Cs mitogenome	1848	156
Cs mitogenome	1849	157
Cs mitogenome	1850	157
Cs mitogenome	1851	157
Cs mitogenome	1852	157
Cs mitogenome	1853	157
Cs mitogenome	1854	157
Cs mitogenome	1855	160
Cs mitogenome	1856	160
Cs mitogenome	1857	157
Cs mitogenome	1858	157
Cs mitogenome	1859	156
Cs mitogenome	1860	155
Cs mitogenome	1861	155
Cs mitogenome	1862	154
Cs mitogenome	1863	155
Cs mitogenome	1864	153
Cs mitogenome	1865	152
Cs mitogenome	1866	152
Cs mitogenome	1867	149
Cs mitogenome	1868	150
Cs mitogenome	1869	146
Cs mitogenome	1870	144
Cs mitogenome	1871	143
Cs mitogenome	1872	143
Cs mitogenome	1873	143
Cs mitogenome	1874	143
Cs mitogenome	1875	143
Cs mitogenome	1876	147
Cs mitogenome	1877	148
Cs mitogenome	1878	150
Cs mitogenome	1879	148
Cs mitogenome	1880	144
Cs mitogenome	1881	143
Cs mitogenome	1882	144
Cs mitogenome	1883	144
Cs mitogenome	1884	145
Cs mitogenome	1885	146
Cs mitogenome	1886	146
Cs mitogenome	1887	146
Cs mitogenome	1888	143
Cs mitogenome	1889	143
Cs mitogenome	1890	151
Cs mitogenome	1891	149
Cs mitogenome	1892	149
Cs mitogenome	1893	149
Cs mitogenome	1894	151
Cs mitogenome	1895	157
Cs mitogenome	1896	157
Cs mitogenome	1897	157
Cs mitogenome	1898	160
Cs mitogenome	1899	165
Cs mitogenome	1900	165
Cs mitogenome	1901	165
Cs mitogenome	1902	164
Cs mitogenome	1903	169
Cs mitogenome	1904	173
Cs mitogenome	1905	173
Cs mitogenome	1906	173
Cs mitogenome	1907	174
Cs mitogenome	1908	174
Cs mitogenome	1909	177
Cs mitogenome	1910	178
Cs mitogenome	1911	177
Cs mitogenome	1912	179
Cs mitogenome	1913	181
Cs mitogenome	1914	180
Cs mitogenome	1915	180
Cs mitogenome	1916	180
Cs mitogenome	1917	178
Cs mitogenome	1918	177
Cs mitogenome	1919	177
Cs mitogenome	1920	174
Cs mitogenome	1921	176
Cs mitogenome	1922	176
Cs mitogenome	1923	185
Cs mitogenome	1924	187
Cs mitogenome	1925	187
Cs mitogenome	1926	188
Cs mitogenome	1927	187
Cs mitogenome	1928	187
Cs mitogenome	1929	186
Cs mitogenome	1930	188
Cs mitogenome	1931	194
Cs mitogenome	1932	191
Cs mitogenome	1933	188
Cs mitogenome	1934	188
Cs mitogenome	1935	188
Cs mitogenome	1936	188
Cs mitogenome	1937	192
Cs mitogenome	1938	192
Cs mitogenome	1939	195
Cs mitogenome	1940	195
Cs mitogenome	1941	196
Cs mitogenome	1942	195
Cs mitogenome	1943	196
Cs mitogenome	1944	197
Cs mitogenome	1945	197
Cs mitogenome	1946	195
Cs mitogenome	1947	196
Cs mitogenome	1948	195
Cs mitogenome	1949	193
Cs mitogenome	1950	194
Cs mitogenome	1951	191
Cs mitogenome	1952	193
Cs mitogenome	1953	193
Cs mitogenome	1954	192
Cs mitogenome	1955	188
Cs mitogenome	1956	188
Cs mitogenome	1957	189
Cs mitogenome	1958	190
Cs mitogenome	1959	189
Cs mitogenome	1960	191
Cs mitogenome	1961	191
Cs mitogenome	1962	191
Cs mitogenome	1963	190
Cs mitogenome	1964	189
Cs mitogenome	1965	187
Cs mitogenome	1966	194
Cs mitogenome	1967	194
Cs mitogenome	1968	195
Cs mitogenome	1969	194
Cs mitogenome	1970	194
Cs mitogenome	1971	193
Cs mitogenome	1972	191
Cs mitogenome	1973	190
Cs mitogenome	1974	192
Cs mitogenome	1975	187
Cs mitogenome	1976	187
Cs mitogenome	1977	186
Cs mitogenome	1978	185
Cs mitogenome	1979	185
Cs mitogenome	1980	184
Cs mitogenome	1981	184
Cs mitogenome	1982	185
Cs mitogenome	1983	185
Cs mitogenome	1984	186
Cs mitogenome	1985	186
Cs mitogenome	1986	186
Cs mitogenome	1987	185
Cs mitogenome	1988	185
Cs mitogenome	1989	185
Cs mitogenome	1990	185
Cs mitogenome	1991	183
Cs mitogenome	1992	183
Cs mitogenome	1993	183
Cs mitogenome	1994	181
Cs mitogenome	1995	185
Cs mitogenome	1996	183
Cs mitogenome	1997	183
Cs mitogenome	1998	183
Cs mitogenome	1999	185
[truncated: 13,723 more rows]
