# Supplementary material for: Characterization of the Mitochondrial Genome of Cavariella salicicola: Insight into the Codon Usage Bias and Phylogenetic Implications in Aphidinae
Source: Genes (Basel). 2025 Nov 29;16(12):1427. doi: 10.3390/genes16121427 (PMC12732342; doi:10.3390/genes16121427)
Supplement: Supplementary file 1 [file genes-16-01427-s001.zip › Supplementary Materials/supplementary text S2.txt]

BEST-FIT MODEL FOR IQ TREE
Subset partitions	Best model
P1: (atp6 codon1_atp8 codon2)	TIM+F+I+G4
P2: (atp6 codon2_cox3 codon2_nad2 codon2)	TVM+F+I+I+R3
P3: (atp6 codon3_atp8 codon3_cox3 codon3)	TN+F+I+I+R4
P4: (atp8 codon1)	TIM+F+I+G4
P5: (cox1 codon1)	GTR+F+I+I+R3
P6: (cox1 codon2)	TPM3u+F+I+G4
P7: (cox1 codon3)	HKY+F+I+I+R4
P8: (cox2 codon1)	GTR+F+I+I+R3
P9: (cox2 codon2)	TVM+F+I+I+R3
P10: (cox2 codon3_nad2 codon3_nad6 codon3)	TIM2+F+I+I+R4
P11: (cox3 codon1)	TIM2+F+I+I+R3
P12: (cytB codon1)	TIM2+F+I+I+R4
P13: (cytB codon2)	TPM3u+F+I+I+R2
P14: (cytB codon3)	TIM2+F+I+I+R4
P15: (nad1 codon1_nad5 codon1)	GTR+F+I+I+R3
P16: (nad1 codon2)	TIM+F+R3
P17: (nad1 codon3_nad5 codon3)	TIM+F+R6
P18: (nad2codon1)	TIM+F+I+I+R4
P19: (nad3codon1_nad6codon1)	TIM2+F+I+G4
P20: (nad3codon2)	TIM+F+I+G4
P21: (nad3codon3)	TIM2+F+I+I+R3
P22: (nad4Lcodon1_nad4codon1)	TIM2+F+I+I+R3
P23: (nad4Lcodon2_nad5codon2)	GTR+F+I+I+R2
P24: (nad4Lcodon3)	HKY+F+R3
P25: (nad4codon2)	GTR+F+I+I+R2
P26: (nad4codon3)	GTR+F+R8
P27: (nad6codon2)	TIM3+F+I+G4
P28: (rrnL_mafft_gb_rrnS_mafft_gb)	GTR+F+R2
BEST-FIT MODEL FOR BI ANALYSIS
Subset partitions	Best model
P1: (atp6 codon1_atp8 codon1_atp8 codon2_nad2 codon1_nad3 codon1_nad6 codon1)	GTR+F+I+G4
P2: (atp6 codon2_cox2 codon2_cox3 codon2_cytB codon2_nad2 codon2)	HKY+F+I+G4
P3: (atp6 codon3_atp8 codon3_cox2 codon3_cox3 codon3_cytB codon3_nad2 codon3_nad6 codon3)	GTR+F+I+G4
P4: (cox1 codon1_cox2 codon1)	GTR+F+I+G4
P5: (cox1 codon2)	HKY+F+I+G4
P6: (cox1 codon3_nad3 codon3)	HKY+F+G4
P7: (cox3 codon1)	GTR+F+I+G4
P8: (cytB codon1)	GTR+F+I+G4
P9: (nad1 codon1_nad4L codon1_nad4 codon1_nad5 codon1)	GTR+F+I+G4
P10: (nad1 codon2_nad4L codon2_nad4 codon2_nad5 codon2)	GTR+F+I+G4
P11: (nad1 codon3_nad4 codon3_nad5 codon3)	GTR+F+G4
P12: (nad3 codon2_nad6 codon2)	HKY+F+I+G4
P13: (nad4L codon3)	HKY+F+G4
P14: (rrnL_mafft_gb_rrnS_mafft_gb)	GTR+F+I+G4
