# Supplementary material for: Characterization of the Mitochondrial Genome of Cavariella salicicola: Insight into the Codon Usage Bias and Phylogenetic Implications in Aphidinae
Source: Genes (Basel). 2025 Nov 29;16(12):1427. doi: 10.3390/genes16121427 (PMC12732342; doi:10.3390/genes16121427)
Supplement: Supplementary file 1 [file genes-16-01427-s001.zip › Supplementary Materials/Table S3.xlsx]

## Sheet: Sheet1
Table S3 Amino acid composition of PCGs in C. salicicola and C. theobald
	nad2	cox1	cox2	atp8	atp6	cox3	nad3	nad5	nad4	nad4l	nad6	cytb	nad1	total
C. salicicola amino acids number	325	510	224	52	215	261	117	573	441	97	163	371	311	3660
Ala (%)	1.84615	3.52941	1.33929	1.92308	3.25581	1.91571	1.7094	1.57068	1.36054	0	1.84049	2.69542	0.643087	1.96721
Arg (%)	0.307692	1.17647	1.78571	0	1.39535	1.14943	0.854701	0.8726	0.680272	1.03093	0.613497	1.34771	2.2508	1.0929
Asn (%)	12.3077	7.64706	7.58929	13.4615	8.83721	9.57854	8.54701	6.1082	6.34921	5.15464	11.0429	8.62534	6.43087	8.06011
Asp (%)	0.307692	2.15686	3.125	0	0.465116	1.14943	1.7094	2.26876	0.907029	1.03093	0.613497	1.34771	1.28617	1.44809
Cys (%)	0.615385	0.588235	1.33929	0	0.465116	0	0.854701	1.39616	1.81406	2.06186	0	0.269542	0.96463	0.874317
Gln (%)	1.53846	1.37255	3.125	1.92308	0.930233	1.53257	0	0.8726	0.907029	2.06186	1.22699	1.61725	1.28617	1.3388
Glu (%)	1.23077	1.37255	5.35714	0	2.32558	1.91571	2.5641	1.7452	1.36054	2.06186	2.45399	0.539084	3.53698	1.93989
Gly (%)	1.53846	7.05882	2.23214	0	0.465116	2.29885	1.7094	3.31588	4.53515	4.12371	1.84049	4.85175	4.82315	3.6612
His (%)	0.307692	3.13725	2.67857	0	1.39535	3.44828	0	0.34904	1.36054	1.03093	0	2.15633	0.321543	1.44809
Ile (%)	13.5385	16.0784	19.6429	15.3846	12.5581	14.5594	17.094	10.4712	10.4308	10.3093	18.4049	13.2075	11.5756	13.4973
Leu (%)	18.4615	11.7647	7.14286	11.5385	18.1395	14.1762	11.1111	14.3106	19.0476	28.866	14.7239	13.7466	14.791	14.918
Lys (%)	5.53846	1.96078	5.35714	13.4615	3.25581	3.06513	5.98291	4.18848	2.49433	2.06186	7.36196	3.77358	3.53698	3.9071
Met (%)	11.3846	5.4902	7.58929	7.69231	11.6279	8.04598	14.5299	8.726	7.93651	12.3711	15.3374	7.54717	10.6109	9.07104
Phe (%)	10.4615	8.62745	8.48214	17.3077	9.30233	11.8774	15.3846	21.466	15.873	11.3402	8.58896	11.8598	16.3987	13.3333
Pro (%)	2.15385	4.90196	4.46429	3.84615	4.65116	3.06513	3.4188	1.22164	2.49433	0	1.84049	4.58221	2.57235	3.06011
Ser (%)	7.07692	8.43137	8.03571	3.84615	9.76744	8.42912	7.69231	8.55148	8.39002	5.15464	4.90798	6.469	8.68167	7.86885
Thr (%)	3.69231	5.88235	3.57143	0	5.11628	5.36398	1.7094	1.7452	0.453515	1.03093	3.68098	6.19946	0.321543	3.27869
Trp (%)	3.07692	2.7451	2.67857	1.92308	1.86047	3.83142	1.7094	1.7452	2.04082	0	1.22699	3.2345	1.28617	2.29508
Tyr (%)	4.30769	3.33333	3.57143	7.69231	2.7907	3.44828	3.4188	5.75916	8.61678	5.15464	4.29448	3.77358	5.14469	4.78142
Val (%)	0.307692	2.7451	0.892857	0	1.39535	1.14943	0	3.31588	2.94785	5.15464	0	2.15633	3.53698	2.15847
	nad2	cox1	cox2	atp8	atp6	cox3	nad3	nad5	nad4	nad4l	nad6	cytb	nad1	total
C. theobald amino acids number	325	510	224	52	217	261	117	573	441	97	163	371	311	3662
Ala (%)	1.84615	3.52941	1.33929	1.92308	3.68664	1.91571	1.7094	1.57068	1.36054	0	1.84049	2.96496	0.643087	2.02075
Arg (%)	0.307692	1.17647	1.78571	0	1.38249	1.14943	0.854701	0.8726	0.907029	1.03093	0.613497	1.34771	2.2508	1.11961
Asn (%)	11.3846	7.64706	8.03571	15.3846	8.75576	8.81226	8.54701	5.75916	6.34921	5.15464	11.0429	8.62534	6.10932	7.89186
Asp (%)	0.307692	2.15686	3.125	0	0.460829	1.14943	1.7094	2.26876	0.907029	1.03093	0.613497	1.34771	1.28617	1.4473
Cys (%)	0.923077	0.588235	1.33929	0	0.921659	0	0.854701	1.7452	1.81406	2.06186	0	0.269542	0.96463	0.983069
Gln (%)	1.53846	1.37255	3.125	1.92308	0.921659	1.53257	0	0.8726	0.907029	2.06186	1.22699	1.61725	1.28617	1.33807
Glu (%)	1.23077	1.37255	5.35714	0	2.30415	1.91571	2.5641	1.91972	1.36054	2.06186	2.45399	0.539084	3.53698	1.96614
Gly (%)	1.53846	7.05882	2.23214	0	0.460829	2.29885	1.7094	3.14136	4.7619	4.12371	1.84049	4.85175	4.82315	3.6592
His (%)	0.615385	3.13725	2.67857	0	1.38249	3.44828	0	0.34904	1.36054	1.03093	0	2.15633	0.321543	1.4746
Ile (%)	12.9231	15.8824	19.1964	11.5385	13.3641	14.9425	16.2393	10.4712	9.97732	10.3093	17.7914	13.4771	11.5756	13.3261
Leu (%)	16.9231	11.9608	7.14286	7.69231	17.5115	14.1762	10.2564	15.1832	19.0476	29.8969	13.4969	14.0162	15.4341	14.8826
Lys (%)	5.53846	1.96078	4.91071	13.4615	3.22581	3.44828	5.98291	4.01396	2.72109	2.06186	7.36196	3.77358	3.53698	3.90497
Met (%)	12.3077	5.29412	7.58929	11.5385	11.9816	7.27969	15.3846	8.726	8.16327	11.3402	15.3374	6.73854	10.2894	9.06608
Phe (%)	10.4615	8.62745	8.48214	19.2308	9.67742	11.8774	16.2393	19.7208	15.873	11.3402	9.81595	11.8598	15.7556	13.1349
Pro (%)	2.15385	4.90196	4.46429	3.84615	4.60829	3.06513	3.4188	1.22164	2.49433	0	1.84049	4.58221	2.57235	3.05844
Ser (%)	7.07692	8.43137	7.14286	3.84615	9.21659	8.42912	7.69231	9.07504	7.93651	5.15464	4.29448	6.469	9.00322	7.80994
Thr (%)	4.92308	5.88235	4.46429	0	5.06912	5.74713	1.7094	1.7452	0.453515	1.03093	4.90798	5.66038	0.321543	3.46805
Trp (%)	2.76923	2.7451	2.67857	1.92308	1.84332	3.83142	1.7094	1.7452	2.04082	0	1.22699	3.2345	1.28617	2.26652
Tyr (%)	4.61538	3.33333	3.57143	7.69231	2.30415	3.44828	3.4188	5.75916	8.16327	5.15464	4.29448	3.77358	5.14469	4.72419
Val (%)	0.615385	2.94118	1.33929	0	0.921659	1.53257	0	3.66492	3.40136	5.15464	0	2.69542	3.85852	2.43037
